# Supplementary material for: Serine palmitoyltransferase assembles at ER–mitochondria contact sites
Source: Life Sci Alliance. 2021 Nov 16;5(2):e202101278. doi: 10.26508/lsa.202101278 (PMC8605320; doi:10.26508/lsa.202101278)
Supplement: Supplementary file 4 [file LSA-2021-01278_SdataF2.2.xls]

## Sheet: Fig 2B protein levels
				Statistical ananlysis in GrapPad Prism 8
				Unpaired two-sided Welch's t-test
A	SPTLC2	SPTLC1
A-CTRL	0.99211	0.937892		Table Analyzed	SPTLC1		Table Analyzed	SPTLC2
A-SPTLC1-KO	0.0502247	0
A-SPTLC1-KO+1	1.10547	1.72664		Column D	SPT2-KO		Column B	SPT1-KO
A-SPTLC2-KO	0	0.697673		vs.	vs.		vs.	vs.
A-SPTLC2-KO+2	4.82316	0.968393		Column A	CTRL		Column A	CTRL
B	SPTLC2	SPTLC1		Unpaired t test with Welch's correction			Unpaired t test with Welch's correction
B-CTRL	0.877695	0.963234		P value	0.0172		P value	0.0052
B-SPTLC1-KO	0.0524717	0		P value summary	*		P value summary	**
B-SPTLC1-KO+1	1.21856	2.05624		Significantly different (P < 0.05)?	Yes		Significantly different (P < 0.05)?	Yes
B-SPTLC2-KO	0	0.717583		One- or two-tailed P value?	Two-tailed		One- or two-tailed P value?	Two-tailed
B-SPTLC2-KO+2	4.89095	0.96875		Welch-corrected t, df	t=4.630, df=3.138		Welch-corrected t, df	t=12.72, df=2.085
C	SPTLC2	SPTLC1		How big is the difference?			How big is the difference?
C-CTRL	1.1302	1.09887		Mean of column A	1		Mean of column A	1
C-SPTLC1-KO	0.0831532	0		Mean of column D	0.735		Mean of column B	0.06195
C-SPTLC1-KO+1	0.975693	1.96955		Difference between means (D - A) ± SEM	-0.2650 ± 0.05725		Difference between means (B - A) ± SEM	-0.9381 ± 0.07377
C-SPTLC2-KO	0	0.789619		95% confidence interval	-0.4428 to -0.08730		95% confidence interval	-1.243 to -0.6327
C-SPTLC2-KO+2	4.2905	0.997561		R squared (eta squared)	0.8723		R squared (eta squared)	0.9873
				F test to compare variances			F test to compare variances
				F, DFn, Dfd	3.202, 2, 2		F, DFn, Dfd	47.23, 2, 2
				P value	0.476		P value	0.0415
				P value summary	ns		P value summary	*
				Significantly different (P < 0.05)?	No		Significantly different (P < 0.05)?	Yes
				Data analyzed			Data analyzed
				Sample size, column A	3		Sample size, column A	3
				Sample size, column D	3		Sample size, column B	3
				Table Analyzed	SPTLC1		Table Analyzed	SPTLC2
				Column E	SPT2-KO+2		Column C	SPT1-KO+1
				vs.	vs.		vs.	vs.
				Column D	SPT2-KO		Column B	SPT1-KO
				Unpaired t test with Welch's correction			Unpaired t test with Welch's correction
				P value	0.0074		P value	0.0039
				P value summary	**		P value summary	**
				Significantly different (P < 0.05)?	Yes		Significantly different (P < 0.05)?	Yes
				One- or two-tailed P value?	Two-tailed		One- or two-tailed P value?	Two-tailed
				Welch-corrected t, df	t=8.232, df=2.472		Welch-corrected t, df	t=14.63, df=2.092
				How big is the difference?			How big is the difference?
				Mean of column D	0.735		Mean of column B	0.06195
				Mean of column E	0.9782		Mean of column C	1.1
				Difference between means (E - D) ± SEM	0.2433 ± 0.02955		Difference between means (C - B) ± SEM	1.038 ± 0.07096
				95% confidence interval	0.1368 to 0.3498		95% confidence interval	0.7451 to 1.331
				R squared (eta squared)	0.9648		R squared (eta squared)	0.9903
				F test to compare variances			F test to compare variances
				F, DFn, Dfd	8.352, 2, 2		F, DFn, Dfd	43.64, 2, 2
				P value	0.2139		P value	0.0448
				P value summary	ns		P value summary	*
				Significantly different (P < 0.05)?	No		Significantly different (P < 0.05)?	Yes
				Data analyzed			Data analyzed
				Sample size, column D	3		Sample size, column B	3
				Sample size, column E	3		Sample size, column C	3

## Sheet: Fig 2C qRT-PCR
Summary - fold change
A	SPTLC1	SPTLC2
A-CTRL	1	1
A-SPTLC1-KO	0.186	1.054
A-SPTLC2-KO	1.505	0.28
B	SPTLC1	SPTLC2
B-CTRL	1	1
B-SPTLC1-KO	0.19	1.072
B-SPTLC2-KO	1.162	0.229
C	SPTLC1	SPTLC2
C-CTRL	1	1
C-SPTLC1-KO	0.232	1.139
C-SPTLC2-KO	1.235	0.224
Detailed data (3 biological replicates with 2 technical replicates each, normalized to ACTB and GAPDH)
Sample Name	Target Name	Cт Mean	ΔCт Mean	ΔΔCт	RQ	RQ Min	RQ Max
A_293-CTRL	SPTLC1	21.922	4.999	0	1	0.926	1.08
A_293-1KO	SPTLC1	24.37	7.429	2.43	0.186	0.132	0.261
A_293-2KO	SPTLC1	21.783	4.409	-0.59	1.505	1.062	2.133
A_293-CTRL	SPTLC2	25.339	8.416	0	1	0.94	1.064
A_293-1KO	SPTLC2	25.28	8.34	-0.076	1.054	0.767	1.45
A_293-2KO	SPTLC2	27.626	10.252	1.836	0.28	0.198	0.397
B_293-CTRL	SPTLC1	22.029	5.093	0	1	0.872	1.147
B_293-D16	SPTLC1	24.429	7.492	2.4	0.19	0.178	0.202
B_293-B9	SPTLC1	22.023	4.875	-0.217	1.162	0.858	1.574
B_293-CTRL	SPTLC2	25.339	8.416	0.1	0.933	0.877	0.993
B_293-D16	SPTLC2	25.28	8.34	0.024	0.984	0.715	1.353
B_293-B9	SPTLC2	27.626	10.252	1.936	0.261	0.184	0.37
C_293-CTRL	SPTLC1	22.085	5.177	0	1	0.806	1.24
C_293-D16	SPTLC1	24.368	7.286	2.109	0.232	0.211	0.255
C_293-B9	SPTLC1	21.982	4.873	-0.305	1.235	1.077	1.417
C_293-CTRL	SPTLC2	24.822	7.913	0	1	0.84	1.19
C_293-D16	SPTLC2	24.807	7.725	-0.188	1.139	1.011	1.283
C_293-B9	SPTLC2	27.183	10.073	2.159	0.224	0.184	0.272
