# Supplementary material for: Serine palmitoyltransferase assembles at ER–mitochondria contact sites
Source: Life Sci Alliance. 2021 Nov 16;5(2):e202101278. doi: 10.26508/lsa.202101278 (PMC8605320; doi:10.26508/lsa.202101278)
Supplement: Supplementary file 6 [file LSA-2021-01278_SdataF4.xls]

## Sheet: Figure 4C
				Statistical ananlysis in GrapPad Prism 8
EX1_cells with mito morphology	fragmented	tubular		Unpaired two-sided t-test
EX1_CTRL_untreated	5	146
EX1_KO_untreated	4	135		Column G	KO_palmitate			Column J	KO+OM-SPTLC2_palmitate
EX1_KO+WT-SPTLC2_untreated	3	149		vs.	vs.			vs.	vs.
EX1_KO+ER-SPTLC2_untreated	1	176		Column F	CTRL_palmitate			Column G	KO_palmitate
EX1_KO+OM-SPTLC2_untreated	9	134
EX1_CTRL_palmitate	129	42		Unpaired t test				Unpaired t test
EX1_KO_palmitate	94	68		P value	<0.0001			P value	0.0018
EX1_KO+WT-SPTLC2_palmitate	216	43		P value summary	****			P value summary	**
EX1_KO+ER-SPTLC2_palmitate	102	113		Significantly different (P < 0.05)?	Yes			Significantly different (P < 0.05)?	Yes
EX1_KO+OM-SPTLC2_palmitate	117	54		One- or two-tailed P value?	Two-tailed			One- or two-tailed P value?	Two-tailed
				t, df	t=7.65940, df=8			t, df	t=4.58776, df=8
EX1_% of cells	fragmented
EX1_CTRL_untreated	3.31126			How big is the difference?				How big is the difference?
EX1_KO_untreated	2.8777			Mean of column F	83.0258			Mean of column G	45.8916
EX1_KO+WT-SPTLC2_untreated	1.97368			Mean of column G	45.8916			Mean of column J	65.9275
EX1_KO+ER-SPTLC2_untreated	0.564972			Difference between means (G - F) ± SEM	-37.1341 ± 4.84818			Difference between means (J - G) ± SEM	20.0359 ± 4.36725
EX1_KO+OM-SPTLC2_untreated	6.29371			95% confidence interval	-48.3141 to -25.9542			95% confidence interval	9.96500 to 30.1068
EX1_CTRL_palmitate	75.4386			R squared (eta squared)	0.879999			R squared (eta squared)	0.724589
EX1_KO_palmitate	58.0247
EX1_KO+WT-SPTLC2_palmitate	83.3977			F test to compare variances				F test to compare variances
EX1_KO+ER-SPTLC2_palmitate	47.4419			F, DFn, Dfd	2.45279, 4, 4			F, DFn, Dfd	7.02885, 4, 4
EX1_KO+OM-SPTLC2_palmitate	68.4211			P value	0.4061			P value	0.0853
				P value summary	ns			P value summary	ns
EX2_cells with mito morphology	fragmented	tubular		Significantly different (P < 0.05)?	No			Significantly different (P < 0.05)?	No
EX2_CTRL_untreated	4	161
EX2_KO_untreated	1	124		Data analyzed				Data analyzed
EX2_KO+WT-SPTLC2_untreated	2	140		Sample size, column F	5			Sample size, column G	5
EX2_KO+ER-SPTLC2_untreated	0	161		Sample size, column G	5			Sample size, column J	5
EX2_KO+OM-SPTLC2_untreated	0	142
EX2_CTRL_palmitate	157	30		Column H	KO+WT-SPTLC2_palmitate			Column I	KO+ER-SPTLC2_palmitate
EX2_KO_palmitate	60	80		vs.	vs.			vs.	vs.
EX2_KO+WT-SPTLC2_palmitate	179	22		Column G	KO_palmitate			Column G	KO_palmitate
EX2_KO+ER-SPTLC2_palmitate	58	136
EX2_KO+OM-SPTLC2_palmitate	158	71		Unpaired t test				Unpaired t test
				P value	<0.0001			P value	0.3653
EX2_% of cells	fragmented			P value summary	****			P value summary	ns
EX2_CTRL_untreated	2.42424			Significantly different (P < 0.05)?	Yes			Significantly different (P < 0.05)?	No
EX2_KO_untreated	0.8			One- or two-tailed P value?	Two-tailed			One- or two-tailed P value?	Two-tailed
EX2_KO+WT-SPTLC2_untreated	1.40845			t, df	t=7.36327, df=8			t, df	t=0.9598, df=8
EX2_KO+ER-SPTLC2_untreated	0
EX2_KO+OM-SPTLC2_untreated	0			How big is the difference?				How big is the difference?
EX2_CTRL_palmitate	83.9572			Mean of column G	45.8916			Mean of column G	45.89
EX2_KO_palmitate	42.8571			Mean of column H	81.4363			Mean of column I	40.35
EX2_KO+WT-SPTLC2_palmitate	89.0547			Difference between means (H - G) ± SEM	35.5447 ± 4.82730			Difference between means (I - G) ± SEM	-5.545 ± 5.778
EX2_KO+ER-SPTLC2_palmitate	29.8969			95% confidence interval	24.4129 to 46.6765			95% confidence interval	-18.87 to 7.778
EX2_KO+OM-SPTLC2_palmitate	68.9956			R squared (eta squared)	0.871419			R squared (eta squared)	0.1033
EX3_cells with mito morphology	fragmented	tubular		F test to compare variances				F test to compare variances
EX3_CTRL_untreated	4	148		F, DFn, Dfd	2.52781, 4, 4			F, DFn, Dfd	1.001, 4, 4
EX3_KO_untreated	6	155		P value	0.391			P value	0.9994
EX3_KO+WT-SPTLC2_untreated	1	146		P value summary	ns			P value summary	ns
EX3_KO+ER-SPTLC2_untreated	0	163		Significantly different (P < 0.05)?	No			Significantly different (P < 0.05)?	No
EX3_KO+OM-SPTLC2_untreated	1	143
EX3_CTRL_palmitate	157	22		Data analyzed				Data analyzed
EX3_KO_palmitate	68	91		Sample size, column G	5			Sample size, column G	5
EX3_KO+WT-SPTLC2_palmitate	132	28		Sample size, column H	5			Sample size, column I	5
EX3_KO+ER-SPTLC2_palmitate	62	119
EX3_KO+OM-SPTLC2_palmitate	122	69
EX3_% of cells	fragmented
EX3_CTRL_untreated	2.63158
EX3_KO_untreated	3.72671
EX3_KO+WT-SPTLC2_untreated	0.680272
EX3_KO+ER-SPTLC2_untreated	0
EX3_KO+OM-SPTLC2_untreated	0.694444
EX3_CTRL_palmitate	87.7095
EX3_KO_palmitate	42.7673
EX3_KO+WT-SPTLC2_palmitate	82.5
EX3_KO+ER-SPTLC2_palmitate	34.2541
EX3_KO+OM-SPTLC2_palmitate	63.8743
EX4_cells with mito morphology	fragmented	tubular
EX4_CTRL_untreated	9	224
EX4_KO_untreated	9	206
EX4_KO+WT-SPTLC2_untreated	16	149
EX4_KO+ER-SPTLC2_untreated	1	136
EX4_KO+OM-SPTLC2_untreated	7	142
EX4_CTRL_palmitate	223	27
EX4_KO_palmitate	99	93
EX4_KO+WT-SPTLC2_palmitate	120	43
EX4_KO+ER-SPTLC2_palmitate	125	116
EX4_KO+OM-SPTLC2_palmitate	143	69
EX4_% of cells	fragmented
EX4_CTRL_untreated	3.86266
EX4_KO_untreated	4.18605
EX4_KO+WT-SPTLC2_untreated	9.69697
EX4_KO+ER-SPTLC2_untreated	0.729927
EX4_KO+OM-SPTLC2_untreated	4.69799
EX4_CTRL_palmitate	89.2
EX4_KO_palmitate	51.5625
EX4_KO+WT-SPTLC2_palmitate	73.6196
EX4_KO+ER-SPTLC2_palmitate	51.8672
EX4_KO+OM-SPTLC2_palmitate	67.4528
EX5_cells with mito morphology	fragmented	tubular
EX5_CTRL_untreated	8	263
EX5_KO_untreated	0	166
EX5_KO+WT-SPTLC2_untreated	8	138
EX5_KO+ER-SPTLC2_untreated	2	163
EX5_KO+OM-SPTLC2_untreated	1	151
EX5_CTRL_palmitate	201	54
EX5_KO_palmitate	75	144
EX5_KO+WT-SPTLC2_palmitate	147	40
EX5_KO+ER-SPTLC2_palmitate	62	100
EX5_KO+OM-SPTLC2_palmitate	109	56
EX5_% of cells	fragmented
EX5_CTRL_untreated	2.97398
EX5_KO_untreated	0
EX5_KO+WT-SPTLC2_untreated	5.47945
EX5_KO+ER-SPTLC2_untreated	1.21212
EX5_KO+OM-SPTLC2_untreated	0.657895
EX5_CTRL_palmitate	78.8235
EX5_KO_palmitate	34.2466
EX5_KO+WT-SPTLC2_palmitate	78.6096
EX5_KO+ER-SPTLC2_palmitate	38.2716
EX5_KO+OM-SPTLC2_palmitate	60.8939

## Sheet: Figure 4E
					Statistical ananlysis in GrapPad Prism 8
					Unpaired two-sided t-test
EX1_cells with mito morphology	fragmented	tubular
EX1_Palmitate+MetOH	159	72			Column B	Palmitate_Myriocin
EX1_Palmitate+myriocin	120	146			vs.	vs.
					Column A	Palmitate_MetOH
EX1_% of cells	fragmented
EX1_Palmitate+MetOH	68.8312				Unpaired t test
EX1_Palmitate+myriocin	45.1128				P value	0.0124
					P value summary	*
EX2_cells with mito morphology	fragmented	tubular			Significantly different (P < 0.05)?	Yes
EX2_Palmitate+MetOH	260	90			One- or two-tailed P value?	Two-tailed
EX2_Palmitate+myriocin	208	159			t, df	t=4.320, df=4
EX2_% of cells	fragmented				How big is the difference?
EX2_Palmitate+MetOH	74.2857				Mean of column A	72.96
EX2_Palmitate+myriocin	56.6757				Mean of column B	53.2
					Difference between means (B - A) ± SEM	-19.75 ± 4.572
EX3_cells with mito morphology	fragmented	tubular			95% confidence interval	-32.45 to -7.058
EX3_Palmitate+MetOH	278	89			R squared (eta squared)	0.8235
EX3_Palmitate+myriocin	207	151
					F test to compare variances
EX3_% of cells	fragmented				F, DFn, Dfd	3.718, 2, 2
EX3_Palmitate+MetOH	75.7493				P value	0.4239
EX3_Palmitate+myriocin	57.8212				P value summary	ns
					Significantly different (P < 0.05)?	No
					Data analyzed
					Sample size, column A	3
					Sample size, column B	3
						3
