# Supplementary material for: Serine palmitoyltransferase assembles at ER–mitochondria contact sites
Source: Life Sci Alliance. 2021 Nov 16;5(2):e202101278. doi: 10.26508/lsa.202101278 (PMC8605320; doi:10.26508/lsa.202101278)
Supplement: Supplementary file 8 [file LSA-2021-01278_TableS2.xls]

## Sheet: Legend
Eluate fractions from FLAG immunoprecipitation from heavy membrane fractions isolated from Flp-In T-REx 293 SPTLC2-KO and SPTLC2-KO expressing SPTLC2FLAG were analyzed by mass spectrometry.
Information for subcellular and sub-mitochondrial localization were retrieved from UniProt (UniProt, 2021) and MitoCarta3.0 (Rath et al., 2021), respectively.
Proteins interacting with SPTLC2-FLAG
Filtered for proteins where no spectra was detected in control sample and which had a minimum Mascot score of 100
Score FLAG: Mascot score in FLAG immunoprecipitation from SPTLC2-KO cells expressing SPTLC2-FLAG
Score CTRL: Mascot score in FLAG immunoprecipitation from SPTLC2-KO cells
Mass spectrometric analysis of SPTLC2FLAG protein interactors. Eluate fractions from FLAG-immunoprecipitation from heavy membrane fractions isolated from Flp-In T-REx 293 SPTLC2-KO and SPTLC2-KO expressing SPTLC2FLAG were analyzed by mass spectrometry. Information for subcellular and sub-mitochondrial localization were retrieved from UniProt (UniProt, 2021) and MitoCarta3.0 (Rath et al, 2021), re…

## Sheet: Table_S2_SPTLC2-FLAG-IP
NCBI accession and description	Uniprot ID	Uniprot entry name	Protein names	Gene names	Score FLAG	Score CTRL	peptides FLAG	peptides CTRL		MitoCarta3.0 Sub-mitochondrial localization	Uniprot Subcellular localization
NP_004854.1 serine palmitoyltransferase 2 [Homo sapiens]	O15270	SPTC2_HUMAN	Serine palmitoyltransferase 2 (EC 2.3.1.50) (Long chain base biosynthesis protein 2) (LCB 2) (Long chain base biosynthesis protein 2a) (LCB2a) (Serine-palmitoyl-CoA transferase 2) (SPT 2)	SPTLC2 KIAA0526 LCB2	2571	-	424	0		Membrane	Endoplasmic reticulum membrane
NP_006406.1 serine palmitoyltransferase 1 isoform a [Homo sapiens]	O15269	SPTC1_HUMAN	Serine palmitoyltransferase 1 (EC 2.3.1.50) (Long chain base biosynthesis protein 1) (LCB 1) (Serine-palmitoyl-CoA transferase 1) (SPT 1) (SPT1)	SPTLC1 LCB1	1914	-	282	0		-	Endoplasmic reticulum membrane
NP_001268425.1 prohibitin isoform 1 [Homo sapiens]	P35232	PHB_HUMAN	Prohibitin	PHB	1119	-	100	0		MIM	Mitochondrion inner membrane, Nucleus, Cytoplasm, Cell membrane
NP_001122388.1 mitochondrial import receptor subunit TOM40 homolog [Homo sapiens]	O96008	TOM40_HUMAN	Mitochondrial import receptor subunit TOM40 homolog (Protein Haymaker) (Translocase of outer membrane 40 kDa subunit homolog) (p38.5)	TOMM40 C19orf1 PEREC1 TOM40	914	-	82	0		MOM	Mitochondrion outer membrane
NP_004273.1 BAG family molecular chaperone regulator 2 [Homo sapiens]	O95816	BAG2_HUMAN	BAG family molecular chaperone regulator 2 (BAG-2) (Bcl-2-associated athanogene 2)	BAG2	888	-	122	0		-	Cytosol
NP_000158.1 glycerol kinase isoform b [Homo sapiens]	P32189	GLPK_HUMAN	Glycerol kinase (GK) (Glycerokinase) (EC 2.7.1.30) (ATP:glycerol 3-phosphotransferase)	GK	686	-	52	0		-	Mitochondrion outer membrane, Cytoplasm
NP_001171725.1 extended synaptotagmin-1 isoform 1 [Homo sapiens]	Q9BSJ8	ESYT1_HUMAN	Extended synaptotagmin-1 (E-Syt1) (Membrane-bound C2 domain-containing protein)	ESYT1 FAM62A KIAA0747 MBC2	585	-	30	0		-	Endoplasmic reticulum membrane, cell membrane
NP_001245321.1 caseinolytic peptidase B protein homolog isoform 2 [Homo sapiens]	Q9H078	CLPB_HUMAN	Caseinolytic peptidase B protein homolog (EC 3.6.1.3) (Suppressor of potassium transport defect 3)	CLPB HSP78 SKD3	576	-	45	0		IMS	Mitochondrion intermembrane space
NP_055157.1 mitochondrial carrier homolog 2 isoform 1 [Homo sapiens]	Q9Y6C9	MTCH2_HUMAN	Mitochondrial carrier homolog 2 (Met-induced mitochondrial protein)	MTCH2 MIMP HSPC032	575	-	94	0		MOM	Mitochondrion inner membrane
NP_001307413.1 traB domain-containing protein isoform a [Homo sapiens]	Q9H4I3	TRABD_HUMAN	TraB domain-containing protein (Protein TTG2)	TRABD TTG2 PP2447	541	-	46	0		-	-
NP_009057.1 transitional endoplasmic reticulum ATPase isoform 1 [Homo sapiens]	P55072	TERA_HUMAN	Transitional endoplasmic reticulum ATPase (TER ATPase) (EC 3.6.4.6) (15S Mg(2+)-ATPase p97 subunit) (Valosin-containing protein) (VCP)	VCP	446	-	38	0		-	Endoplasmic reticulum, cytosol, nucleus, stress granule
NP_055892.2 sterile alpha and TIR motif-containing protein 1 precursor [Homo sapiens]	Q6SZW1	SARM1_HUMAN	NAD(+) hydrolase SARM1 (NADase SARM1) (hSARM1) (EC 3.2.2.6) (NADP(+) hydrolase SARM1) (EC 3.2.2.-) (Sterile alpha and Armadillo repeat protein) (Sterile alpha and TIR motif-containing protein 1) (Sterile alpha motif domain-containing protein 2) (MyD88-5) (SAM domain-containing protein 2) (Tir-1 homolog) (HsTIR)	SARM1 KIAA0524 SAMD2 SARM	432	-	25	0		-	Mitochondrion, Cytoplasm
NP_002446.3 metaxin-1 isoform 1 [Homo sapiens]	Q13505	MTX1_HUMAN	Metaxin-1 (Mitochondrial outer membrane import complex protein 1)	MTX1 MTX MTXN	432	-	27	0		MOM	Mitochondrion outer membrane
NP_620124.1 mitochondrial Rho GTPase 2 isoform 2 [Homo sapiens]	Q8IXI1	MIRO2_HUMAN	Mitochondrial Rho GTPase 2 (MIRO-2) (hMiro-2) (EC 3.6.5.-) (Ras homolog gene family member T2)	RHOT2 ARHT2 C16orf39	425	-	36	0		MOM	Mitochondrion outer membrane
NP_056195.3 sorting and assembly machinery component 50 homolog [Homo sapiens]	Q9Y512	SAM50_HUMAN	Sorting and assembly machinery component 50 homolog (Transformation-related gene 3 protein) (TRG-3)	SAMM50 SAM50 CGI-51 TRG3	363	-	23	0		MOM	Mitochondrion outer membrane
NP_060668.2 dnaJ homolog subfamily C member 11 [Homo sapiens]	Q9NVH1	DJC11_HUMAN	DnaJ homolog subfamily C member 11	DNAJC11	402	-	33	0		MOM	Mitochondrion outer membrane (isoform 1)
NP_000108.1 emerin [Homo sapiens]	P50402	EMD_HUMAN	Emerin	EMD EDMD STA	395	-	63	0		-	Nucleus
NP_006109.2 HCLS1-associated protein X-1 isoform a [Homo sapiens]	O00165	HAX1_HUMAN	HCLS1-associated protein X-1 (HS1-associating protein X-1) (HAX-1) (HS1-binding protein 1) (HSP1BP-1)	HAX1 HS1BP1	372	-	27	0		-	Mitochondrion, Endoplasmic reticulum, Nucleus, Cell membrane, Cytoplasm
NP_001135.3 E3 ubiquitin-protein ligase AMFR isoform c [Homo sapiens]	Q9UKV5	AMFR_HUMAN	E3 ubiquitin-protein ligase AMFR (EC 2.3.2.27) (Autocrine motility factor receptor) (AMF receptor) (RING finger protein 45) (RING-type E3 ubiquitin transferase AMFR) (gp78)	AMFR RNF45	369	-	17	0		-	Endoplasmic reticulum membrane
NP_057731.1 protein THEM6 isoform 1 [Homo sapiens]	Q8WUY1	THEM6_HUMAN	Protein THEM6 (Mesenchymal stem cell protein DSCD75) (Thioesterase superfamily member 6)	THEM6 C8orf55 PSEC0098	357	-	28	0		-	Secreted
NP_001001563.2 mitochondrial import inner membrane translocase subunit TIM50 isoform 1 [Homo sapiens]	Q3ZCQ8	TIM50_HUMAN	Mitochondrial import inner membrane translocase subunit TIM50	TIMM50 TIM50 PRO1512	343	-	19	0		MIM	Mitochondrion inner membrane; nucleus (isoform 2)
NP_001263991.1 mitochondrial fission factor isoform b [Homo sapiens]	Q9GZY8	MFF_HUMAN	Mitochondrial fission factor	MFF C2orf33 AD030 AD033 GL004	330	-	31	0		MOM	Mitochondrion outer membrane, Peroxisome
NP_001019820.1 calnexin isoform d precursor [Homo sapiens]	P27824	CALX_HUMAN	Calnexin (IP90) (Major histocompatibility complex class I antigen-binding protein p88) (p90)	CANX	310	-	15	0		-	Endoplasmic reticulum membrane
NP_060596.2 transmembrane protein 33 [Homo sapiens]	P57088	TMM33_HUMAN	Transmembrane protein 33 (Protein DB83) (SHINC-3)	TMEM33 DB83	279	-	32	0		-	Endoplasmic reticulum membrane, Nucleus envelope
NP_004519.1 microsomal glutathione S-transferase 3 [Homo sapiens]	O14880	MGST3_HUMAN	Microsomal glutathione S-transferase 3 (Microsomal GST-3) (Glutathione peroxidase MGST3) (EC 1.11.1.-) (LTC4 synthase MGST3) (EC 4.4.1.20) (Microsomal glutathione S-transferase III) (Microsomal GST-III)	MGST3	258	-	16	0		MOM	Endoplasmic reticulum membrane
NP_001307730.1 ORM1-like protein 3 [Homo sapiens]	Q8N138	ORML3_HUMAN	ORM1-like protein 3	ORMDL3	248	-	15	0		-	Endoplasmic reticulum membrane
NP_005138.3 dnaJ homolog subfamily A member 3, mitochondrial isoform 1 [Homo sapiens]	Q96EY1	DNJA3_HUMAN	DnaJ homolog subfamily A member 3, mitochondrial (DnaJ protein Tid-1) (hTid-1) (Hepatocellular carcinoma-associated antigen 57) (Tumorous imaginal discs protein Tid56 homolog)	DNAJA3 HCA57 TID1	238	-	11	0		Matrix	Mitochondrion matrix, cytosol
NP_004729.1 vesicle-associated membrane protein-associated protein B/C isoform 1 [Homo sapiens]	O95292	VAPB_HUMAN	Vesicle-associated membrane protein-associated protein B/C (VAMP-B/VAMP-C) (VAMP-associated protein B/C) (VAP-B/VAP-C)	VAPB UNQ484/PRO983	224	-	8	0		-	Endoplasmic reticulum membrane
NP_064628.1 mitochondrial import receptor subunit TOM22 homolog [Homo sapiens]	Q9NS69	TOM22_HUMAN	Mitochondrial import receptor subunit TOM22 homolog (hTom22) (1C9-2) (Translocase of outer membrane 22 kDa subunit homolog)	TOMM22 TOM22	213	-	22	0		MOM	Mitochondrion outer membrane
NP_001121622.1 ORM1-like protein 1 isoform 1 [Homo sapiens]	Q9P0S3	ORML1_HUMAN	ORM1-like protein 1 (Adoplin-1)	ORMDL1 HSPC202	210	-	9	0		-	Endoplasmic reticulum membrane
NP_057226.1 very-long-chain 3-oxoacyl-CoA reductase [Homo sapiens]	Q53GQ0	DHB12_HUMAN	Very-long-chain 3-oxoacyl-CoA reductase (EC 1.1.1.330) (17-beta-hydroxysteroid dehydrogenase 12) (17-beta-HSD 12) (3-ketoacyl-CoA reductase) (KAR) (Estradiol 17-beta-dehydrogenase 12) (EC 1.1.1.62) (Short chain dehydrogenase/reductase family 12C member 1)	HSD17B12 SDR12C1	206	-	5	0		-	Endoplasmic reticulum membrane
NP_733765.1 sarcoplasmic/endoplasmic reticulum calcium ATPase 2 isoform b [Homo sapiens]	P16615	AT2A2_HUMAN	Sarcoplasmic/endoplasmic reticulum calcium ATPase 2 (SERCA2) (SR Ca(2+)-ATPase 2) (EC 7.2.2.10) (Calcium pump 2) (Calcium-transporting ATPase sarcoplasmic reticulum type, slow twitch skeletal muscle isoform) (Endoplasmic reticulum class 1/2 Ca(2+) ATPase)	ATP2A2 ATP2B	205	-	8	0		-	Endoplasmic reticulum membrane, Sarcoplasmic reticulum membrane
NP_073613.2 oxysterol-binding protein-related protein 11 [Homo sapiens]	Q9BXB4	OSB11_HUMAN	Oxysterol-binding protein-related protein 11 (ORP-11) (OSBP-related protein 11)	OSBPL11 ORP11 OSBP12	194	-	5	0		-	trans-Golgi network membrane, Late endosome membrane
NP_036221.2 ATP-binding cassette sub-family B member 10, mitochondrial [Homo sapiens]	Q9NRK6	ABCBA_HUMAN	ATP-binding cassette sub-family B member 10, mitochondrial (ATP-binding cassette transporter 10) (ABC transporter 10 protein) (Mitochondrial ATP-binding cassette 2) (M-ABC2)	ABCB10	189	-	9	0		MIM	Mitochondrion inner membrane
NP_000179.2 hexokinase-1 isoform HKI [Homo sapiens]	P19367	HXK1_HUMAN	Hexokinase-1 (EC 2.7.1.1) (Brain form hexokinase) (Hexokinase type I) (HK I) (Hexokinase-A)	HK1	189	-	9	0		-	Mitochondrion outer membrane, Cytosol
NP_065946.2 protein Aster-A isoform 1 [Homo sapiens]	Q96CP6	ASTRA_HUMAN	Protein Aster-A (GRAM domain-containing protein 1A)	GRAMD1A KIAA1533	184	-	9	0		-	Endoplasmic reticulum membrane, Cell membrane, autophagosome
NP_003565.4 vesicle-associated membrane protein-associated protein A isoform 1 [Homo sapiens]	Q9P0L0	VAPA_HUMAN	Vesicle-associated membrane protein-associated protein A (VAMP-A) (VAMP-associated protein A) (VAP-A) (33 kDa VAMP-associated protein) (VAP-33)	VAPA VAP33	177	-	7	0		-	Endoplasmic reticulum membrane, Nucleus membrane, Cell membrane
NP_001317509.1 oxysterol-binding protein-related protein 9 isoform g [Homo sapiens]	Q96SU4	OSBL9_HUMAN	Oxysterol-binding protein-related protein 9 (ORP-9) (OSBP-related protein 9)	OSBPL9 ORP9 OSBP4	171	-	6	0		-	Late endosome membrane, trans-Golgi network membrane
NP_004883.3 vesicle-trafficking protein SEC22b precursor [Homo sapiens]	O75396	SC22B_HUMAN	Vesicle-trafficking protein SEC22b (ER-Golgi SNARE of 24 kDa) (ERS-24) (ERS24) (SEC22 vesicle-trafficking protein homolog B) (SEC22 vesicle-trafficking protein-like 1)	SEC22B SEC22L1	169	-	3	0		-	Endoplasmic reticulum membrane, cis-Golgi network membrane, trans-Golgi network membrane
NP_006658.1 membrane-associated progesterone receptor component 1 isoform 1 [Homo sapiens]	O00264	PGRC1_HUMAN	Membrane-associated progesterone receptor component 1 (mPR) (Dap1) (IZA)	PGRMC1 HPR6.6 PGRMC	156	-	14	0		-	Mitochondrion outer membrane, Endoplasmic reticulum membrane
NP_003867.1 transmembrane protein 11, mitochondrial [Homo sapiens]	P17152	TMM11_HUMAN	Transmembrane protein 11, mitochondrial (Protein PM1) (Protein PMI)	TMEM11 C17orf35 PM1	151	-	19	0		MIM	Mitochondrion inner membrane
NP_001028738.1 mitochondrial Rho GTPase 1 isoform 2 [Homo sapiens]	Q8IXI2	MIRO1_HUMAN	Mitochondrial Rho GTPase 1 (MIRO-1) (hMiro-1) (EC 3.6.5.-) (Rac-GTP-binding protein-like protein) (Ras homolog gene family member T1)	RHOT1 ARHT1	150	-	6	0		MOM	Mitochondrion outer membrane
NP_036313.3 peptidyl-prolyl cis-trans isomerase FKBP8 isoform 1 [Homo sapiens]	Q14318	FKBP8_HUMAN	Peptidyl-prolyl cis-trans isomerase FKBP8 (PPIase FKBP8) (EC 5.2.1.8) (38 kDa FK506-binding protein) (38 kDa FKBP) (FKBP-38) (hFKBP38) (FK506-binding protein 8) (FKBP-8) (FKBPR38) (Rotamase)	FKBP8 FKBP38	150	-	10	0		MOM	Mitochondrion membrane
NP_660308.1 coiled-coil domain-containing protein 127 [Homo sapiens]	Q96BQ5	CC127_HUMAN	Coiled-coil domain-containing protein 127	CCDC127	146	-	6	0		Membrane	-
NP_001308896.1 ATPase family AAA domain-containing protein 1 isoform 1 [Homo sapiens]	Q8NBU5	ATAD1_HUMAN	ATPase family AAA domain-containing protein 1 (EC 3.6.1.3) (Thorase)	ATAD1 FNP001	146	-	5	0		MOM	Mitochondrion outer membrane, Peroxisome membrane,
NP_004542.1 NADH dehydrogenase [ubiquinone] iron-sulfur protein 3, mitochondrial precursor [Homo sapiens]	O75489	NDUS3_HUMAN	NADH dehydrogenase [ubiquinone] iron-sulfur protein 3, mitochondrial (EC 7.1.1.2) (Complex I-30kD) (CI-30kD) (NADH-ubiquinone oxidoreductase 30 kDa subunit)	NDUFS3	142	-	2	0		MIM	Mitochondrion inner membrane
NP_055428.1 FAS-associated factor 2 [Homo sapiens]	Q96CS3	FAF2_HUMAN	FAS-associated factor 2 (Protein ETEA) (UBX domain-containing protein 3B) (UBX domain-containing protein 8)	FAF2 ETEA KIAA0887 UBXD8 UBXN3B	138	-	12	0		-	Endoplasmic reticulum, Cytoplasm, Lipid droplet
NP_002943.2 40S ribosomal protein S2 [Homo sapiens]	P15880	RS2_HUMAN	40S ribosomal protein S2 (40S ribosomal protein S4) (Protein LLRep3) (Small ribosomal subunit protein uS5)	RPS2 RPS4	137	-	5	0		-	cytosol, extracellular, nucleus
NP_054901.1 ORM1-like protein 2 [Homo sapiens]	Q53FV1	ORML2_HUMAN	ORM1-like protein 2 (Adoplin-2)	ORMDL2 HSPC160 MSTP095	136	-	8	0		-	Endoplasmic reticulum membrane
NP_940852.3 MICOS complex subunit MIC27 precursor [Homo sapiens]	Q6UXV4	MIC27_HUMAN	MICOS complex subunit MIC27 (Apolipoprotein O-like) (Protein FAM121A)	APOOL CXorf33 FAM121A MIC27 UNQ8193/PRO23204	135	-	6	0		MIM	Mitochondrion inner membrane
NP_001129516.1 transmembrane and ubiquitin-like domain-containing protein 1 [Homo sapiens]	Q9BVT8	TMUB1_HUMAN	Transmembrane and ubiquitin-like domain-containing protein 1 (Dendritic cell-derived ubiquitin-like protein) (DULP) (Hepatocyte odd protein shuttling protein) (Ubiquitin-like protein SB144) [Cleaved into: iHOPS]	TMUB1 C7orf21 DULP HOPS SB144 UNQ763/PRO1555	134	-	11	0		-	Mitochondrion inner membrane
NP_073591.2 sideroflexin-1 isoform 1 [Homo sapiens]	Q9H9B4	SFXN1_HUMAN	Sideroflexin-1	SFXN1	133	-	13	0		MIM	Mitochondrion inner membrane
NP_001258570.1 mitochondrial carrier homolog 1 isoform PSAP-LL [Homo sapiens]	Q9NZJ7	MTCH1_HUMAN	Mitochondrial carrier homolog 1 (Presenilin-associated protein)	MTCH1 PSAP CGI-64 UNQ1871/PRO4314	132	-	8	0		MOM	Mitochondrion outer membrane
NP_009145.1 translocation protein SEC63 homolog [Homo sapiens]	Q9UGP8	SEC63_HUMAN	Translocation protein SEC63 homolog	SEC63 SEC63L	121	-	9	0		-	Endoplasmic reticulum membrane
NP_055580.1 mitochondrial import receptor subunit TOM20 homolog [Homo sapiens]	Q15388	TOM20_HUMAN	Mitochondrial import receptor subunit TOM20 homolog (Mitochondrial 20 kDa outer membrane protein) (Outer mitochondrial membrane receptor Tom20)	TOMM20 KIAA0016	119	-	17	0		MOM	Mitochondrion outer membrane
NP_000373.1 aldehyde dehydrogenase family 3 member A2 isoform 2 [Homo sapiens]	P51648	AL3A2_HUMAN	Aldehyde dehydrogenase family 3 member A2 (EC 1.2.1.3) (EC 1.2.1.94) (Aldehyde dehydrogenase 10) (Fatty aldehyde dehydrogenase) (Microsomal aldehyde dehydrogenase)	ALDH3A2 ALDH10 FALDH	116	-	8	0		Membrane	Endoplasmic reticulum membrane
NP_003595.1 insulin receptor substrate 4 [Homo sapiens]	O14654	IRS4_HUMAN	Insulin receptor substrate 4 (IRS-4) (160 kDa phosphotyrosine protein) (py160) (Phosphoprotein of 160 kDa) (pp160)	IRS4	114	-	6	0		-	Cell membrane
NP_036591.3 mitochondrial import inner membrane translocase subunit Tim8 B [Homo sapiens]	Q9Y5J9	TIM8B_HUMAN	Mitochondrial import inner membrane translocase subunit Tim8 B	TIMM8B	109	-	6	0		MIM	Mitochondrion inner membrane
NP_001073308.1 OCIA domain-containing protein 1 isoform 1 [Homo sapiens]	Q9NX40	OCAD1_HUMAN	OCIA domain-containing protein 1 (Ovarian cancer immunoreactive antigen domain containing 1) (Ovarian carcinoma immunoreactive antigen)	OCIAD1 ASRIJ OCIA	108	-	10	0		MOM	Endosome
NP_001229831.1 A-kinase anchor protein 1, mitochondrial precursor [Homo sapiens]	Q92667	AKAP1_HUMAN	A-kinase anchor protein 1, mitochondrial (A-kinase anchor protein 149 kDa) (AKAP 149) (Dual specificity A-kinase-anchoring protein 1) (D-AKAP-1) (Protein kinase A-anchoring protein 1) (PRKA1) (Spermatid A-kinase anchor protein 84) (S-AKAP84)	AKAP1 AKAP149 PRKA1	107	-	3	0		MOM	Mitochondrion outer membrane
NP_002504.2 nucleoside diphosphate kinase 3 precursor [Homo sapiens]	Q13232	NDK3_HUMAN	Nucleoside diphosphate kinase 3 (NDK 3) (NDP kinase 3) (EC 2.7.4.6) (DR-nm23) (Nucleoside diphosphate kinase C) (NDPKC) (nm23-H3)	NME3	106	-	8	0		MOM	cytosol
NP_001180289.1 exonuclease 3~-5~ domain-containing protein 2 isoform 1 [Homo sapiens]	Q9NVH0	EXD2_HUMAN	Exonuclease 3'-5' domain-containing protein 2 (EC 3.1.11.1) (3'-5' exoribonuclease EXD2) (EC 3.1.13.-) (Exonuclease 3'-5' domain-like-containing protein 2)	EXD2 C14orf114 EXDL2	101	-	3	0		Matrix	Mitochondrion outer membrane, Mitochondrion matrix, Nucleus
