# Supplementary material for: Serine palmitoyltransferase assembles at ER–mitochondria contact sites
Source: Life Sci Alliance. 2021 Nov 16;5(2):e202101278. doi: 10.26508/lsa.202101278 (PMC8605320; doi:10.26508/lsa.202101278)
Supplement: Supplementary file 9 [file LSA-2021-01278_TableS3.xls]

## Sheet: Legend
Quantification of newly synthesized sphingolipids in gradient-purified mitochondria by liquid chromatography-mass spectrometry (LC-ESI-MS/MS).
List of identified sphingolipid species and their abundance in mitochondria isolated from A431 control, KO and KO rescued with WT-SPTLC2-FLAG.
Values were normalized to amount of mitochondrial protein.
A bar chart is provided with mean values of individual lipid species.
Sph = Sphingosine
Cer = Ceramide
HexCer = Hexosylceramide (glucosyl- and galactosylceramides)
LacCer = Lactosylceramide

## Sheet: Table_S3_Lipids mitochondria
AVERAGE
pmol/ug protein	CTRL	KO	KO+WT-SPTLC2-FLAG
Sph(d18:1)	0.0455403	0.00571967	0.0370074
Cer(d18:1/12:0)	2.91667e-05	0	9.03787e-05
Cer(d18:1/14:0)	0.000523249	0	0.00236834
Cer(d18:1/15:0)	9.07323e-05	0	0.000156635
Cer(d18:1/16:0)	0.00141901	2.26333e-05	0.00335381
Cer(d18:0/16:0)	0.00037077	0	0.00118233
Cer(d18:1/18:0)	0.000295333	0	0.00145132
Cer(d18:1/20:0)	0.000199665	0.000139758	0.00145627
Cer(d18:1/22:1)	0.000577083	0	0.00242836
Cer(d18:1/22:0)	0.0020906	0	0.00997461
Cer(d18:1/23:1)	0.000561414	0	0.00156087
Cer(d18:1/23:0)	0.00026771	0	0.000596316
Cer(d18:1/25:1)	0.000168546	0	0.000207658
Cer(d18:1/24:1)	0.0186895	0.000563613	0.040886
Cer(d18:1/24:0)	0.0108768	0.000260383	0.0208589
Cer(d18:1/23:0(OH))	0.000910106	0	0.00174645
Cer(d18:1/25:0)	0.000347018	0	0.00034269
Cer(d18:1/24:0(OH))	0.00174936	0	0.00200498
Cer(d18:0/24:0)	0.000165919	0	0.000170265
Cer(d18:1/26:1)	0.000943488	0	0.0013455
Cer(d18:1/26:0)	0.000272559	0	0.0003596
HexCer(d18:1/14:0)	0.000188895	3.02667e-05	0.000829384
HexCer(d18:1/15:0)	6.25617e-05	8.3e-06	0.000234619
HexCer(d18:1/16:0)	0.00342118	0.00045395	0.00965214
HexCer(d18:1/17:0)	0.000108108	0	0.000255276
HexCer(d18:1/18:0)	4.39333e-05	0	0.000309706
HexCer(d18:1/19:1)	0.000273218	2.38333e-05	0.000523396
HexCer(d18:1/20:0)	2.59333e-05	0	0.000303585
HexCer(d18:1/21:1)	8.72433e-05	2.26e-06	0.000393332
HexCer(d18:1/21:0)	3.59897e-05	2.26333e-05	0.000274838
HexCer(d18:1/22:1)	0.000691621	0	0.00332765
HexCer(d18:1/22:0)	0.00543813	0.000149471	0.022942
HexCer(d18:1/22:2(OH))	0.00076121	0	0.00202434
HexCer(d18:1/23:0)	0.0020165	6.23457e-05	0.00415937
HexCer(d18:1/22:0(OH))	0.00190426	8.27633e-05	0.00523307
HexCer(d18:2/24:1)	0.00157767	0.000124355	0.00202497
HexCer(d18:1/24:2)	0.000476081	4.97447e-05	0.00102638
HexCer(d18:1/24:1)	0.0345494	0.00174036	0.0713411
HexCer(d18:1/24:0)	0.0349968	0.00123184	0.049514
HexCer(d18:1/25:1)	0.000638149	0	0.000910233
HexCer(d18:1/24:1(OH))	0.00265426	4.82477e-05	0.00361566
HexCer(d18:1/25:0)	0.00123322	0	0.00106215
HexCer(d18:1/24:0(OH))	0.0126977	0.000618928	0.0107413
HexCer(d18:1/26:1)	0.00294236	0	0.00280143
HexCer(d18:1/26:0)	0.00145679	0	0.00102833
LacCer(d18:1/14:0)	0.00013585	0	0.00186258
LacCer(d18:1/16:0)	0.00105703	0.000131067	0.0117883
LacCer(d18:1/22:0)	0.000818408	0	0.00962364
LacCer(d18:1/24:2)	0	0	0.000328236
LacCer(d18:1/24:1)	0.00268985	4.8314e-05	0.0152891
LacCer(d18:1/24:0)	0.00329686	5.94093e-05	0.0128642
Gala1-4GalB1-4GlcB-Cer(d18:1/22:0)	0.000618719	0	0.00172679
Gala1-4GalB1-4GlcB-Cer(d18:1/24:1)	0.000769717	1.20667e-05	0.00106282
Total	0.203756	0.0116062	0.378623
